# Supplementary material for: Multiple serial correlations in global air temperature anomaly time series
Source: PLoS One. 2024 Jul 9;19(7):e0306694. doi: 10.1371/journal.pone.0306694 (PMC11232996; doi:10.1371/journal.pone.0306694)
Supplement: S1 File — The computer codes and associated data to illustrate the HVG analysis and Monte Carlo test of the topological parameter the HVG mapped complex network. (ZIP) [file pone.0306694.s001.zip]

Archive with 4 entries (3 files):
- dataCode/HVGregression.R
- dataCode/MonteCarloTest.R
- dataCode/TS.mat
- dataCode/
