# Supplementary material for: Multiple serial correlations in global air temperature anomaly time series
Source: PLoS One. 2024 Jul 9;19(7):e0306694. doi: 10.1371/journal.pone.0306694 (PMC11232996; doi:10.1371/journal.pone.0306694)
Supplement: S1 File — The computer codes and associated data to illustrate the HVG analysis and Monte Carlo test of the topological parameter the HVG mapped complex network. (ZIP) [file pone.0306694.s001.zip › dataCode/HVGregression.R]

# show the k-distribution and alpha,delta_sigma,r,s,mean(k)

alpha <- c(0.57,0.689,0.75,0.84,0.899,1.033,1.089,1.151,1.199,1.283)

library("R.matlab")
library("statcomp") # use the funtion ""hvg()"
library("igraph")
library(astrochron) 


Y <- readMat("TS.mat")
Xts <- Y$X
dim(Xts)  # 27010,10

###----regression of log(P(k)) vs. k -----####

par(mfrow = c(2,5))
par(cex = 0.6)
par(mar = c(0, 0, 0, 0), oma = c(4, 4, 0.5, 0.5))
par(tcl = -0.25)
par(mgp = c(2, 0.6, 0))

for(i in 1:10){
  X <- Xts[,i]

  g.m2 <- HVG(X, meth = "HVG", maxL = 10^9, rho = NA)

  g2 <- graph_from_adjacency_matrix( g.m2$A, mode = "undirected")
 
  deg <- degree(g2, mode="all")

  deg.dist <- degree_distribution(g2, cumulative=F, mode="all")

  deg.dist[which(deg.dist==0)] <- NA

  k <- 2:max(deg)
  P <- log(deg.dist[3:length(deg.dist)])

  degree <- data.frame(k,P)

  fit<-lm(P~k,data=degree )  
  S <- summary(fit)

  S

  plot( x = k, y= P, pch=19, cex=1.2, col="orange", 
      xlab="k", ylab="log(P(k))",
      axes = FALSE,xlim = c(0,25),
      ylim = c(-10,0),yaxs = "i")
  abline(S[[4]][1,1],S[[4]][2,1])
  
#  text(15,-4,labels = paste("log(P(k))=",as.character(round(S[[4]][1,1],3)),as.character(round(S[[4]][2,1],3)),"*k",sep=''))
  text(17,-4,labels = as.expression( substitute(lambda[c] ==alpha, list(alpha=round(S[[4]][2,1],3)))))

  mtext(i, side = 3, line = -1, adj = 0.98, cex = 0.6,  col = "grey40")

  if (i %in% c(6,7,8,9,10))
     axis(1, col = "grey40", col.axis = "grey20", at = seq(5,25,by = 5),labels = seq(5,25,by = 5))
  if (i %in% c(1,6))
     axis(2, col = "grey40", col.axis = "grey20",at = seq(-11,1,by = 3))
  box(col = "grey60")

}

mtext("degree,k", side = 1, outer = TRUE, cex = 0.8, line = 2.2, col = "grey20")
mtext(expression(log(P(k))), side = 2, outer = TRUE, cex = 0.8, line = 2.2, col = "grey20")
