# Supplementary material for: Multiple serial correlations in global air temperature anomaly time series
Source: PLoS One. 2024 Jul 9;19(7):e0306694. doi: 10.1371/journal.pone.0306694 (PMC11232996; doi:10.1371/journal.pone.0306694)
Supplement: S1 File — The computer codes and associated data to illustrate the HVG analysis and Monte Carlo test of the topological parameter the HVG mapped complex network. (ZIP) [file pone.0306694.s001.zip › dataCode/MonteCarloTest.R]

# install.packages("synthesis")
# install.packages("astrochron")
# remotes::install_github("wol-fi/multifractal",force = TRUE)

##################################

GA <- c(0.53,1.39) # maximum and minmum alpha values of global SAT anomaly time series

H <- seq(min(GA),max(GA),length=20)*0.5 

########  ---------# load the packages

library("statcomp")   # use the funtion ""hvg()"
library("igraph") 
library(astrochron)
library(multifractal)
library(synthesis)


num.sim <- 100      # time of simulations

T <- 27010          # equals to the length of original time series

ptm <- proc.time()  # begin timing

DsigmaM <- matrix(0,num.sim,length(H))  # test using fgn
DsigmaM2 <- matrix(0,num.sim,length(H)) # test using fgn


for(i in 1:length(H)){

    
  h <- H[i]*0.5
  for(j in 1:num.sim){

   #-----fGN----#

   Y <-  ffGn(n=T, H = h, mu=0, sigma=1)

   g.m3 <- HVG(abs(diff(Y)), meth = "HVG", maxL = 10^9, rho = NA)
   g3 <- graph_from_adjacency_matrix( g.m3$A, mode = "undirected")
   deg3 <- degree(g3, mode="all")

   X2 =  surrogates(Y,nsim=1,genplot=F,verbose=F)  # phase randomized surrogate 
   X4 <- as.matrix(X2)
   g.m4 <- HVG(abs(diff(X4)), meth = "HVG", maxL = 10^9, rho = NA)
   g4 <- graph_from_adjacency_matrix( g.m4$A, mode = "undirected")
   deg4 <- degree(g4, mode="all")

   DsigmaM[j,i] <- abs(sd(deg3) - sd(deg4))/sd(deg4)

    #-----fBM----#

    Y <-  data.gen.fbm( hurst = h, time = seq(1, by = 1, length.out = T),  do.plot = F )

   g.m3 <- HVG(abs(diff(Y)), meth = "HVG", maxL = 10^9, rho = NA)
   g3 <- graph_from_adjacency_matrix( g.m3$A, mode = "undirected")
   deg3 <- degree(g3, mode="all")

   X2 =  surrogates(Y,nsim=1,genplot=F,verbose=F)  # phase randomized surrogate 
   X4 <- as.matrix(X2)
   g.m4 <- HVG(abs(diff(X4)), meth = "HVG", maxL = 10^9, rho = NA)
   g4 <- graph_from_adjacency_matrix( g.m4$A, mode = "undirected")
   deg4 <- degree(g4, mode="all")

   DsigmaM2[j,i] <- abs(sd(deg3) - sd(deg4))/sd(deg4)


  }
  print(i)
}
proc.time()-ptm  #end of timing

boxplot(DsigmaM)

plot(apply(DsigmaM,2,mean),type="b")

apply(DsigmaM2,2,max)

boxplot(DsigmaM2)


### plot the confidence levels


windows(width = 7, height = 6)

par(mfrow = c(2,1))
par(cex = 0.6)
par(mar = c(0, 0, 0, 0), oma = c(4, 4, 0.5, 0.5))
par(tcl = -0.25)
par(mgp = c(2, 0.6, 0))

boxplot(DsigmaM,col = "lightyellow", outline = T,staplewex = 0.8,axes = FALSE)
  box(col = "grey60")
  axis(2, col = "grey40", col.axis = "grey20",at = seq(0,0.014,by = 0.003))
  mtext("(a)fGn", side = 3, line = -3, adj = 0.02, cex = 1,  col = "grey40")

boxplot(DsigmaM2,col = "lightyellow", outline = T,staplewex = 0.8,axes = FALSE)
  box(col = "grey60")
  axis(2, col = "grey40", col.axis = "grey20",at = seq(0,0.012,by = 0.004))
  axis(1, col = "grey40", col.axis = "grey20", at = seq(1,20,by = 3),labels = round(2*H[seq(1,20,by = 3)],3) )
 mtext("(b)fBm", side = 3, line = -3, adj = 0.02, cex = 1,  col = "grey40")

mtext(expression(alpha), side = 1, outer = TRUE, cex = 0.8, line = 2.2, col = "grey20")  
mtext(expression(Delta*sigma), side = 2, outer = TRUE, cex = 0.8, line = 2.2, col = "grey20")
